# Supplementary material for: Conjugal DNA Transfer in Sodalis glossinidius, a Maternally Inherited Symbiont of Tsetse Flies
Source: mSphere. 2020 Nov 4;5(6):e00864-20. doi: 10.1128/mSphere.00864-20 (PMC7643829; doi:10.1128/mSphere.00864-20)
Supplement: TABLE S1 [file mSphere.00864-20-st001.xlsx]

## Sheet: Sheet1
	Donor	Plasmid	Colony forming units (CFUs)			Efficiency		Ave. Efficiency
			BHIB	BHIB+Kan	BHIB+Spe
			10000	18	N/A	0.0018
			20000	20	N/A	0.001
			20000	21	N/A	0.00105
			30000	33	N/A	0.0011
			6000	3	N/A	0.0005
			7000	5	N/A	0.000714286
	MP1554	pFAJ1815	10000	12	N/A	0.0012		0.0018039
			7000	4	N/A	0.000571429
			9000	7	N/A	0.000777778
			7500	2	N/A	0.000266667
			1000	12	N/A	0.012
			9000	6	N/A	0.000666667
			200000	800	N/A	0.004
			150000	180	N/A	0.0012
			40000	8	N/A	0.0002
			20000	6	N/A	0.0003
			30000	20	N/A	0.000666667
			40000	3	N/A	7.5e-05
			13000	9	N/A	0.000692308
			10000	2	N/A	0.0002
			40000	4	N/A	0.0001
			50000	7	N/A	0.00014
			8000	180	N/A	0.0225
			7000	15	N/A	0.00214286
	MP1554	pUT-miniTn5-	12000	17	N/A	0.00141667		0.0068173
		lux-Km2	10000	21	N/A	0.0021
			130000	1000	N/A	0.00769231
			160000	850	N/A	0.0053125
			40000	1100	N/A	0.0275
			80000	1500	N/A	0.01875
			160000	900	N/A	0.005625
			200000	1800	N/A	0.009
			210000	700	N/A	0.00333333
			120000	2000	N/A	0.0166667
			160000	3000	N/A	0.01875
			10000	120	N/A	0.012
			20000	54	N/A	0.0027
			8000	120	N/A	0.015
			10000	70	N/A	0.007
			7000	50	N/A	0.00714286
	MP1554	pUT-Tn5-GFP	3000	4	N/A	0.00133333		0.00555519
			6000	7	N/A	0.00116667
			8000	64	N/A	0.008
			40000	15	N/A	0.000375
			20000	100	N/A	0.005
			8000	20	N/A	0.0025
			9000	40	N/A	0.00444444
			8000	N/A	13	0.001625
			12000	N/A	9	0.00075
			70000	N/A	68	0.000971429
			50000	N/A	92	0.00184
	MP1554	pUT-miniTn5-	30000	N/A	65	0.00216667		0.0013983
		lux-Sp	6000	N/A	20	0.00333333
			80000	N/A	12	0.00015
			60000	N/A	21	0.00035
			60000	800	N/A	0.0133333
			80000	600	N/A	0.0075
	MP1554	pMarC9-R6K	50000	2000	N/A	0.04		0.0183571
			60000	1000	N/A	0.0166667
			70000	1000	N/A	0.0142857
