# Supplementary material for: Conjugal DNA Transfer in Sodalis glossinidius, a Maternally Inherited Symbiont of Tsetse Flies
Source: mSphere. 2020 Nov 4;5(6):e00864-20. doi: 10.1128/mSphere.00864-20 (PMC7643829; doi:10.1128/mSphere.00864-20)
Supplement: TABLE S2 [file mSphere.00864-20-st002.xlsx]

## Sheet: Sheet1
	Strains	Relevant characteristics	Identifier	Source
	Escherichia coli
	MG1655	wild-type	MG1655, K-12	(F.R. Blattner , G. 3rd Plunkett , C. A.Bloch, N. T. Perna, V. Burland, M. Riley, J. Collado-Vides, J. D. Glasner, C. K. Rode, G. F. Mayhew, J. Gregor, N. W. Davis , H. A. Kirkpatrick , M. A. Goeden, D. J. Rose, B. Mau, Y. Shao, Science 277:1453, 1997, doi: 10.1126/science.277.5331.1453)
	S17-1	F-, RP4-2(Km::Tn7,Tc::Mu-1), pro-82, λpir, recA1, endA1, thiE1, hsdR17	S17-1	(R . Simon, U. Priefer, and A. Puhler, Bio/Technology 1:784, 1983, doi: https://doi.org/10.1038/nbt1183-784)
	BW29427	F-, RP4-2(TetS, km1360::FRT)?, thrB1004?, ΔlacZ58(M15)?, ΔdapA1341::[erm pir+]?, rpsL(strR)?, thi-?, hsdS-?, pro-?	E. coli dapA	E. coli Genetic Resources at Yale
	MP1182	hemA araC araE araFG argHΩ(Plac1-6::lacI) F-, RP4-2(Kan::Tn7,Tc::Mu-1), pro-82, λpir, recA1, endA1, thiE1, hsdR17	E. coli hemA	This study, S17-1 derivative, lab stock
	MP1554	F-, RP4-2(TetS, km1360::FRT)?, thrB1004?, ΔlacZ58(M15)?, ΔdapA1341::[erm pir+]?, rpsL(strR)?, thi-?, hsdS-?, pro-? hemA::Cm	E. coli dapA hemA	This study
	Sodalis glossinidius
	wild-type	wild-type	S. glossinidius	Serap Aksoy, Yale University
	MP1607	Harbors a randomnly inserted mini-Tn5-lux-Spc transposon	MP1607	This study
	MP1608	Harbors a randomnly inserted mini-Tn5-lux-Spc transposon	MP1608	This study
	MP1609	intergenic::luxCDABE-spcR	MP1609	This study
	MP1610	cplX::luxCDABE-spcR	MP1610	This study
	MP1611	Harbors a randomnly inserted mini-Tn5-lux-Spc transposon	MP1611	This study
	MP1612	pld::luxCDABE-spcR	MP1612	This study
	MP1613	Harbors a randomnly inserted mini-Tn5-lux-Spc transposon	MP1613	This study
	MP1614	amsH::luxCDABE-spcR	MP1614	This study
	CGK123	cpxRΩ(repRK2 oriT ampR kanR tetR tetA::tse2)	CGK123	This study
	CGK124	ompRΩ(repRK2 oriT ampR cmR tetR tetA::tse2)	CGK124	This study
	Bacteriophage	Relevant characteristics	Identifier	Source
	Bacteriophage T7	wild-type	Phage T7	E. coli Genetic Resources at Yale
	Plasmid	Relevant characteristics	Identifiers	Source
	pSIM6	reppSC101ts ampR PCI857-gbexo	pSIM6	(S. Datta S, N. Costantino, and D. L. Court, Gene 379:109, 2006, doi: 10.1016/j.gene.2006.04.018)
	pKD3	repR6Kγ ampR FRT cmR FRT	pKD3	(K. A. Datsenko, and B. L. Wanner, Proc Natl Acad Sci USA 97:6640, 2000, doi: 10.1073/pnas.120163297)
	pKD4	repR6Kγ ampR FRT kanR FRT	pKD4	(K. A. Datsenko, and B. L. Wanner, Proc Natl Acad Sci USA 97:6640, 2000, doi: 10.1073/pnas.120163297)
	pFAJ1815	repR6Kγ oriT ampR mini-Tn5 O-gfp-nptII::gusA-kanR-I	pFAJ1815	(C. Xi, M. Lambrecht, J. Vanderleyden, and J. Michiels, J Microbiol Methods 35:85, 1999, doi: 10.1016/s0167-7012(98)00103-1)
	pUT-Tn5-GFP	repR6Kγ oriT ampR mini-Tn5 O-gfp-kanR-I	pUT-Tn5-GFP	(J. H. Russell, and K. C. Keiler, PLoS One 3:e1756, 2008, doi: 10.1371/journal.pone.0001756)
	pUT-miniTn5-lux-Spc	repR6Kγ oriT ampR mini-Tn5 O-luxCDABE-spcR-I	pUT-miniTn5-lux-Sp	(M. K. Winson, S. Swift, P. J. Hill, C. M. Sims, G. Griesmayr, B. W. Bycroft, P. Williams, and G. S. Stewart, FEMS Microbiol Lett 163:193-202, 1998, doi: 10.1111/j.1574-6968.1998.tb13045.x)
	pUT-miniTn5-lux-Km2	repR6Kγ oriT ampR mini-Tn5 O-luxCDABE-kanR-I	pUT-miniTn5-lux-Km2	(M. K. Winson, S. Swift, P. J. Hill, C. M. Sims, G. Griesmayr, B. W. Bycroft, P. Williams, and G. S. Stewart, FEMS Microbiol Lett 163:193-202, 1998, doi: 10.1111/j.1574-6968.1998.tb13045.x)
	pMarC9-R6k	repR6Kγ oriT ampR marC9 IR-kanR-IR	pMarC9-R6k	(H. H. Lee, N. Ostrov, B. G. Wong, M. A. Gold, A. S. Khalil, and G. M. Church, Nat Microbiol 4:1105, 2019, doi: 10.1038/s41564-019-0423-8)
	pAOJ15	repRK2 oriT ampR tetR tetA::tse2	pAOJ15	(C. E. Armbruster, V. Forsyth-DeOrnellas, A. O. Johnson, S. N. Smith, L. Zhao, W. Wu, and H. Mobley, PLoS pathogens 13: e1006434, 2017, https://doi.org/10.1371/journal.ppat.1006434)
	pAOJ15-cpxR-Kan	repRK2 oriT ampR kanR tetR tetA::tse2 cpxR	pAOJ15-cpxR-Kan	This study
	pAOJ15-ompR-Cm	repRK2 oriT ampR cmnR tetR tetA::tse2 ompR	pAOJ15-ompR-Cm	This study
