# Supplementary material for: Conjugal DNA Transfer in Sodalis glossinidius, a Maternally Inherited Symbiont of Tsetse Flies
Source: mSphere. 2020 Nov 4;5(6):e00864-20. doi: 10.1128/mSphere.00864-20 (PMC7643829; doi:10.1128/mSphere.00864-20)
Supplement: TABLE S3 [file mSphere.00864-20-st003.xlsx]

## Sheet: Sheet1
	Primer	Sequence (5'−>3')	Purpose	Source
	212	GCAGACTAACCCTATCAACGTTGGTATTATTTCCCGCAGCATATGAATATCCTCCTTA	Generation of hemA::cm E. coli strain	This study
	213	CGCTAACGCTTTGGCGGTTAACTCATCGCGAACTTGCTGTGTAGGCTGGAGCTGCTTC	Generation of hemA::cm E. coli strain	This study
	214	TGCCAGAATCTAACGGCTT	PCR verification of hemA::cm E. coli	This study
	141	CAACGGTGGTATATCCAGTG	PCR verification of hemA::cm E. coli	This study
	759	GCCTGCAGGTCGACTCTAGAGGCATATGAATATCCTCCTTA	Amplification of kanamycin resistant marker from pKD4 construction of pAOJ15-cpxR-Kan	This study
	766	AGGTGGTGTCGCGGGAGCATGTGTAGGCTGGAGCTGCTTC	Amplification of kanamycin resistant marker from pKD4 for construction of pAOJ15-cpxR-Kan	This study
	764	TGTAAAACGACGGCCAGTGAATGGTTGATGATGACCGCGA	Amplification of S. glossinidius cpxR for construction of pAOJ15-cpxR-Kan	This study
	765	ATGCTCCCGCGACACCACCT	Amplification of S. glossinidius cpxR for construction of pAOJ15-cpxR-Kan	This study
	762	GGGAGCCGTTGTCCCGTGATCATATGAATATCCTCCTTA	Amplification of chloramphenicol resistant marker from pKD3 for construction of pAOJ15-ompR-Cm	This study
	763	GCCTGCAGGTCGACTCTAGAGGGTGTAGGCTGGAGCTGCTTC	Amplification of chloramphenicol resistant marker from pKD3 for construction of pAOJ15-ompR-Cm	This study
	760	TGTAAAACGACGGCCAGTGAAATCCTAGTTGTGGATGAC	Amplification of S. glossinidius ompR for construction of pAOJ15-ompR-Cm	This study
	761	ATCACGGGACAACGGCTCCC	Amplification of S. glossinidius ompR for construction of pAOJ15-ompR-Cm	This study
	96	GCGAGGTATCCAACTGTTG	Verification of mutation in S. glossinidius cpxR and ompR	This study
	824	GTAACGGATACCATCAAATA	Verification of mutation in S. glossinidius cpxR	This study
	820	AGCGTTCCATGGCGCTATAT	Verification of mutation in S. glossinidius ompR	This study
